# Supplementary material for: Metabolite biomarker discovery for human gastric cancer using dried blood spot mass spectrometry metabolomic approach
Source: Sci Rep. 2022 Aug 27;12:14632. doi: 10.1038/s41598-022-19061-3 (PMC9420103; doi:10.1038/s41598-022-19061-3)
Supplement: Supplementary file 1 — Supplementary Table S1. [file 41598_2022_19061_MOESM1_ESM.xlsx]

## Sheet: Sheet1 (2)
Supplementary Table S1 All variables measured in this study
No	Parameters	HC(Mean±SD)	GC(Mean±SD)	adjust p-value	VIP	FC
1	Ala	182.8131±58.039	150.6334±60.2686	<0.0001	1.4560	1.2136
2	Hcy	8.4873±1.0659	8.2540±1.6683	0.2924	0.5181	1.0283
3	His	69.4953±41.7442	72.6018±59.9680	0.7497	0.5643	-1.0447
4	Leu	124.9868±34.2448	113.3328±44.9421	0.0004	0.7116	1.1028
5	Lys	153.0057±73.0942	132.3165±79.2386	0.0152	0.6572	1.1564
6	Met	18.9388±4.8995	17.3139±5.9410	0.0023	0.7518	1.0938
7	Orn	17.3904±7.5393	53.6940±64.3894	<0.0001	1.8744	-3.0876
8	Phe	41.3925±11.9485	46.0699±17.0007	0.0346	0.8532	-1.113
9	Pip	277.3219±168.6636	319.7777±255.9229	0.5654	0.9092	-1.1531
10	Pro	492.3674±166.7648	408.0970±231.8517	<0.0001	1.0753	1.2065
11	Ser	52.8482±15.5849	67.8629±29.7788	<0.0001	1.5025	-1.2841
12	Arg	6.9661±4.5362	19.7555±19.3990	<0.0001	2.0832	-2.8359
13	Thr	27.4659±8.4958	25.7848±9.9986	0.0828	0.4505	1.0652
14	Trp	47.0554±14.4749	51.7724±18.8655	0.1133	0.6833	-1.1002
15	Tyr	52.7861±14.2439	48.7196±19.0675	0.0025	0.762	1.0835
16	Val	148.6410±32.5604	128.3994±41.6800	<0.0001	1.366	1.1576
17	C0	34.2791±11.1353	31.8287±13.8428	0.0152	0.5636	1.077
18	C2	12.3469±3.5780	15.4624±8.7437	0.0069	1.3274	-1.2523
19	C3	1.6715±0.6598	1.6250±1.2134	0.0275	0.3201	1.0286
20	C4	0.2138±0.0816	0.1927±0.1115	0.0019	0.8729	1.1095
21	C4-OH	0.0620±0.0338	0.1293±0.1688	<0.0001	1.3432	-2.086
22	C4DC	0.5071±0.2860	0.4723±0.3117	0.1903	0.284	1.0736
23	Asn	77.5956±18.5791	73.1002±29.8821	0.0023	1.0988	1.0615
24	C5	0.1167±0.0464	0.1480±0.0884	0.0354	1.0823	-1.2686
25	C5-OH	0.2520±0.1286	0.2198±0.1218	0.025	0.7932	1.1465
26	C5DC	0.1007±0.0512	0.0906±0.0558	0.0828	0.7891	1.1114
27	C5:1	0.0533±0.0353	0.0413±0.0280	0.009	0.9386	1.2895
28	C6	0.0802±0.0350	0.0772±0.0426	0.1837	0.3319	1.0396
29	C8	0.1278±0.0731	0.1104±0.0949	0.0015	0.5488	1.1578
30	C10	0.1664±0.1038	0.1561±0.1421	0.07	0.4201	1.066
31	C12	0.0826±0.0508	0.0707±0.0540	0.0001	0.6958	1.1684
32	C14	0.0862±0.1157	0.0773±0.0638	0.5322	0.3251	1.116
33	C14-OH	0.0416±0.0331	0.0451±0.0370	0.7497	0.6276	-1.0843
34	Asp	28.9299±12.3803	44.2080±31.3087	<0.0001	1.5794	-1.5281
35	C14DC	0.0295±0.0209	0.0294±0.0188	0.8712	0.3291	1.005
36	C14:1	0.1050±0.0533	0.1164±0.0811	0.8907	0.825	-1.1085
37	C16	0.9602±0.3202	1.0118±0.4591	0.9285	0.3734	-1.0538
38	C16-OH	0.0304±0.0233	0.0311±0.0296	0.6791	0.8841	-1.0242
39	C16:1-OH	0.0531±0.0301	0.0551±0.0330	0.8907	0.496	-1.0379
40	C18	0.5983±0.2597	0.5199±0.2401	0.0152	0.9595	1.1508
41	C20	0.0415±0.0309	0.0383±0.0218	0.943	0.3302	1.0843
42	C22	0.0659±0.0415	0.0575±0.0308	0.1759	0.5566	1.147
43	C24	0.0492±0.0283	0.0419±0.0228	0.0761	0.6789	1.1731
44	C26	0.0336±0.0176	0.0354±0.0190	0.4962	0.2955	-1.0539
45	Cit	24.2631±7.9874	27.7966±13.8672	0.0177	0.8312	-1.1456
46	Arg/Orn	0.4535±0.3223	0.5208±0.4001	0.3484	0.4696	-1.1484
47	Cit/Arg	5.3826±4.3734	2.8778±2.9849	<0.0001	1.5576	1.8704
48	Gly/Ala	1.1504±0.5417	1.9130±0.9737	<0.0001	2.1836	-1.6629
49	Met/Leu	0.1579±0.051	0.1614±0.0516	0.7275	0.4284	-1.022
50	Met/Phe	0.4766±0.1452	0.3931±0.1275	<0.0001	1.543	1.2123
51	Orn/Cit	0.7861±0.4212	1.8922±1.8845	<0.0001	1.8727	-2.4071
52	Phe/Tyr	0.8192±0.2821	0.9618±0.2868	<0.0001	1.1954	-1.174
53	Tyr/Cit	1.4338±0.6711	1.0788±0.5934	<0.0001	1.3683	1.329
54	Val/Phe	3.7288±0.9200	2.8610±0.7869	<0.0001	2.2101	1.3033
55	C2/C0	0.3841±0.1422	0.5307±0.2511	<0.0001	1.8075	-1.3817
56	C3/C0	0.0506±0.0212	0.0528±0.0341	0.7497	0.6745	-1.0443
57	C3/C2	0.1397±0.0522	0.1088±0.0529	<0.0001	1.3877	1.2843
58	C3/C16	1.8466±1.0979	1.6128±0.9275	0.0343	0.8315	1.145
59	C4/C2	0.0185±0.0089	0.0137±0.0077	<0.0001	1.357	1.3534
60	C4/C3	0.1403±0.0593	0.1538±0.1076	0.7275	0.3826	-1.0958
61	C4/C8	2.0539±1.2204	2.5018±2.3024	0.2853	0.6251	-1.2181
62	C5/C0	0.0032±0.0022	0.0046±0.0046	0.057	1.0437	-1.4673
63	C5/C2	0.0102±0.0047	0.0120±0.0102	0.3069	0.9183	-1.171
64	C5/C3	0.0765±0.0339	0.1235±0.1010	<0.0001	1.5988	-1.6138
65	C5-OH/C8	2.3969±1.694	2.8610±2.2884	0.1567	0.6231	-1.1936
66	Gln	8.6161±4.0642	9.4975±4.7122	0.1914	0.757	-1.1023
67	C5-OH/C0	0.0077±0.0040	0.0080±0.0056	0.4589	0.4362	-1.0284
68	C5DC/C5-OH	0.5112±0.4732	0.4746±0.2953	0.7194	0.3115	1.0771
69	C5DC/C16	0.1132±0.0677	0.1017±0.0727	0.1554	0.7893	1.1127
70	C8/C2	0.0114±0.0079	0.0087±0.0084	0.0003	1.0849	1.3123
71	C8/C10	0.8724±0.3553	0.8018±0.3302	0.1211	0.5977	1.0881
72	C16-OH/C16	0.0325±0.0237	0.0334±0.0344	0.4022	0.868	-1.027
73	C26/C20	1.1886±0.8664	1.1464±0.7541	0.9917	0.3322	1.0368
74	C14:1/C16	0.1152±0.0633	0.1272±0.1148	0.7194	0.6726	-1.1045
75	C3DC	0.0681±0.0462	0.1107±0.0920	<0.0001	1.4258	-1.6262
76	C3DC/C10	0.5130±0.4537	1.0268±0.9963	<0.0001	1.5741	-2.0015
77	Glu	132.8981±47.5914	147.3746±60.2053	0.1152	0.6559	-1.1089
78	C18:1	0.5388±0.2005	0.7210±0.3814	<0.0001	1.418	-1.3382
79	C18-OH	0.0258±0.0242	0.0203±0.0142	0.132	0.7034	1.272
80	C18:1-OH	0.0177±0.0186	0.0223±0.0167	0.0004	0.6216	-1.2542
81	C10:1	0.1223±0.0840	0.1396±0.1061	0.2982	0.5121	-1.142
82	C10:2	0.7606±0.4541	0.5502±0.3974	<0.0001	1.1866	1.3823
83	C14:2	0.5762±0.4802	0.6655±0.5304	0.2258	0.4308	-1.1551
84	C18:2	1.479±1.0643	1.6611±0.9474	0.1358	0.4407	-1.1231
85	C10:2/C10	5.5404±3.9209	4.9583±3.8866	0.0434	0.4345	1.1174
86	C6DC	0.5640±0.6496	0.6253±0.5878	0.9841	0.3956	-1.1087
87	C5DC/C8	0.9194±0.5490	1.0716±0.8690	0.5335	0.798	-1.1656
88	Gly	187.0274±54.2258	255.2199±112.4842	<0.0001	1.7946	-1.3646
89	(0+2+3+16+18:1)/Cit	2.2120±0.8087	2.1586±1.3480	0.077	0.3838	1.0247
90	(C16+C18)/C0	0.0478±0.0169	0.0515±0.0192	0.1876	0.5782	-1.0769
91	C0/(C16+C18)	23.8169±10.7297	21.4768±7.9972	0.132	0.6184	1.109
92	Cys	1.3848±0.8881	1.3578±0.8296	0.6545	0.4679	1.0199
93	C3/Met	0.0942±0.0921	0.0978±0.0739	0.7497	0.377	-1.0377
Abbreviation: HC, Healthy control; GC, Gastric cancer; VIP,variable importance in projection; FC, Fold Change; Ala, Alanine; Arg, Arginine; Asn, Asparagine; Asp, Aspartate; Cit, Citrulline; Cys, Cysteine; Gln, Glutamine; Glu, Glutamic; Gly, Glycine; Hcy, Homocysteine; His, Histidine; Leu, Leucine; Lys, Lysine; Met, Methionine; Orn, Ornithine; Phe, Phenylalanine; Pip, Piperamide; Pro, Proline; Ser…
